# Supplementary material for: Data Quality– and Utility-Compliant Anonymization of Common Data Model–Harmonized Electronic Health Record Data: Protocol for a Scoping Review
Source: JMIR Res Protoc. 2023 Aug 11;12:e46471. doi: 10.2196/46471 (PMC10457704; doi:10.2196/46471)
Supplement: Multimedia Appendix 1 [file resprot_v12i1e46471_app1.txt]

(
ALL=(  
	"anonymi?ation" OR 
	"patient deidentification" OR 
	"patient De?identification" OR 
	"k-anonymity" OR
	"t-closeness" OR
	"l-diversity" OR
    "differential privacy" OR 
	"data generalization" OR 
	"de-identified" OR
	"data masking" OR
	"data generali?ation" OR
	"data perturbation" OR 
	"data permutation" OR
	"data suppression" OR 
	"data anatomi?ation"
	  )
AND
(
 ALL=(
       i2b2 OR 
       Transmart OR 
       OMOP OR 
       OHDSI OR 
       CDISC OR 
       PCORnet OR 
       FHIR
	 )
 OR
 ALL=(
	"Data quality" OR 
	"Data accuracy" OR 
	"Data utility" OR 
	"Data fidelity" OR 
	"fitness for use" OR 
	"fitness for purpose"
	)
)
)
